# Supplementary material for: Soluble FcɛRI: A biomarker for IgE‐mediated diseases
Source: Allergy. 2019 Mar 11;74(7):1381–4. doi: 10.1111/all.13734 (PMC6766993; doi:10.1111/all.13734)
Supplement: Supplementary file 2 [file ALL-74-1381-s001.zip]

Archive with 21 entries (21 files):
- all13734-sup-0001-SupInfo.docx
- FigureE1.ai
- FigureE1.tif
- FigureE2.ai
- FigureE2.tif
- FigureE3.ai
- FigureE3.tif
- FigureE4_Unmarked.ai
- FigureE4_Unmarked.tif
- FigureE5.ai
- FigureE5.tif
- FigureE6.ai
- FigureE6.tif
- TableE1.ai
- TableE1.tif
- TableE2.ai
- TableE2.tif
- TableE3.ai
- TableE3.tif
- TableE4.ai
- TableE4.tif
